# Supplementary material for: Novel ROCK Inhibitors, Sovesudil and PHP-0961, Enhance Proliferation, Adhesion and Migration of Corneal Endothelial Cells
Source: Int J Mol Sci. 2022 Nov 24;23(23):14690. doi: 10.3390/ijms232314690 (PMC9740482; doi:10.3390/ijms232314690)
Supplement: Supplementary file 1 [file ijms-23-14690-s001.zip]

Archive with 1 entries (1 files):
- ijms-1906243-supplementary.pdf
